# Supplementary material for: Genomic Analysis of the Deep-Sea Bacterium Shewanella sp. MTB7 Reveals Backgrounds Related to Its Deep-Sea Environment Adaptation
Source: Microorganisms. 2023 Mar 21;11(3):798. doi: 10.3390/microorganisms11030798 (PMC10059138; doi:10.3390/microorganisms11030798)
Supplement: Supplementary file 1 [file microorganisms-11-00798-s001.zip › Supplementary Table S1.xlsx]

## Sheet: Sheet1
Table S1: The COG categories of Shewanella sp. MTB7 and neighboring strains.
COG category	COG function	Shewanella sp. MTB7	Shewanella benthica DB21MT-2	Shewanella eurypsychrophilus YLB-08	Shewanella halifaxensis HAW-EB4	Shewanella pealeana ATCC 700345	Shewanella piezotolerans WP3	Shewanella psychrophila WP2	Shewanella psychropiezotolerans YLB-06	Shewanella sediminis HAW-EB3	Shewanella sp. KX20019	Shewanella sp. MTB7	Shewanella sp. YLB-09	Shewanella violacea DSS12	Shewanella woodyi ATCC 51908
C	Energy production and conversion	339	220	330	306	273	272	284	295	309	265	339	348	213	293
D	Cell cycle control, cell division, chromosome partitioning	49	40	40	42	42	40	49	46	39	40	49	50	42	44
E	Amino acid transport and metabolism	348	236	323	295	288	273	341	313	307	281	348	333	256	321
F	Nucleotide transport and metabolism	119	85	108	108	92	78	93	103	89	78	119	111	74	87
G	Carbohydrate transport and metabolism	163	96	142	133	131	147	164	156	132	128	163	144	144	168
H	Coenzyme transport and metabolism	198	164	183	187	180	186	190	179	208	185	198	203	172	204
I	Lipid transport and metabolism	173	138	151	187	179	151	176	172	172	141	173	159	150	163
J	Translation, ribosomal structure and biogenesis	275	249	285	265	267	267	288	284	279	274	275	296	267	278
K	Transcription	342	207	324	260	274	283	347	364	312	282	342	349	241	336
L	Replication, recombination and repair	152	132	143	148	137	137	139	146	134	137	152	151	128	134
M	Cell wall/membrane/envelope biogenesis	294	213	281	272	269	279	290	273	277	265	294	306	256	279
N	Cell motility	162	121	181	151	148	153	185	178	171	153	162	218	132	130
O	Posttranslational modification, protein turnover, chaperones	249	182	243	218	206	226	238	235	243	244	249	253	192	246
P	Inorganic ion transport and metabolism	256	143	253	208	199	211	234	211	236	213	256	266	170	235
Q	Secondary metabolites biosynthesis, transport and catabolism	104	58	76	78	77	81	95	109	79	70	104	81	67	104
R	General function prediction only	336	223	292	277	280	293	346	328	311	280	336	304	252	336
S	General function prediction only	268	189	247	226	228	234	249	259	218	223	268	260	215	262
T	Signal transduction mechanisms	351	237	377	268	267	276	372	367	383	284	351	404	258	370
U	Intracellular trafficking, secretion, and vesicular transport	91	67	95	87	85	85	145	155	79	86	91	101	88	92
V	Defense mechanisms	131	84	122	119	109	123	127	125	124	134	131	129	105	119
W	Extracellular structures	59	44	58	53	51	51	70	66	50	54	59	58	53	53
X	Mobilome: prophages, transposons	81	84	64	38	48	45	169	67	22	54	81	65	24	43
