# Supplementary material for: Genomic Analysis of the Deep-Sea Bacterium Shewanella sp. MTB7 Reveals Backgrounds Related to Its Deep-Sea Environment Adaptation
Source: Microorganisms. 2023 Mar 21;11(3):798. doi: 10.3390/microorganisms11030798 (PMC10059138; doi:10.3390/microorganisms11030798)
Supplement: Supplementary file 1 [file microorganisms-11-00798-s001.zip › Supplementary Table S2.xlsx]

## Sheet: Sheet1
Table S2: The genome sizes, ORF numbers, numbers of orthologs and paralogs, and coding densities of 117 Shewanella complete genomes.
Strain name	Phylogenetically related to Shewanella sp. MTB7 (shown in Figure 1)	Genome size	Coding density (%)	Number of coding genes	Number of orthologous family	Number of paralogous family	Number of paralogous genes
Shewanella psychropiezotolerans YLB-06	Y	6449204	77.28	5225	5044	141	181
Shewanella sp. MTB7	Y	6367435	84.8593	5536	5198	225	338
Shewanella psychrophila WP2	Y	6353406	82.6618	5332	5070	143	262
Shewanella sp. YLB-09	Y	6225487	82.5208	5121	4625	427	496
Shewanella woodyi ATCC 51908	Y	5935403	84.5296	4874	4743	99	131
Shewanella eurypsychrophilus YLB-08	Y	5851320	82.7386	4820	4627	135	193
Shewanella sediminis HAW-EB3	Y	5517674	82.8435	4541	4371	129	170
Shewanella piezotolerans WP3	Y	5396476	82.2677	4423	4295	80	128
Shewanella sp. KX20019	Y	5329217	83.2797	4430	4279	114	151
Shewanella halifaxensis HAW-EB4	Y	5226917	83.0632	4318	4169	114	149
Shewanella pealeana ATCC 700345	Y	5174581	82.984	4242	4077	118	165
Shewanella violacea DSS12	Y	4962103	79.6072	3895	3821	57	74
Shewanella benthica DB21MT-2	Y	4353505	78.5698	3532	3418	61	114
Shewanella baltica OS195		5547544	83.4309	4649	4404	143	245
Shewanella baltica OS117		5526018	82.365	4630	4374	112	256
Shewanella sp. LC6		5519632	83.4091	4726	4447	139	279
Shewanella baltica 11FHM2		5406724	83.6993	4516	4407	85	109
Shewanella baltica OS678		5368767	83.4913	4461	4303	93	158
Shewanella baltica OS223		5358884	83.6274	4426	4226	118	200
Shewanella baltica OS155		5342896	82.1517	4437	4115	177	322
Shewanella putrefaciens SA70		5316735	83.4899	4514	4348	124	166
Shewanella baltica OS185		5312910	83.3152	4419	4228	98	191
Shewanella xiamenensis NUITM-VS2		5300429	84.6928	4480	4334	94	146
Shewanella decolorationis Ni1-3		5288357	83.9046	4439	4292	95	147
Shewanella sp. WE21		5266746	83.2552	4421	4294	91	127
Shewanella sp. ANA-3		5251146	85.4538	4405	4304	81	101
Shewanella xiamenensis NUITM-VS1		5234518	84.4377	4452	4204	105	248
Shewanella algae KC-Na-R1		5203444	86.1575	4511	4382	104	129
Shewanella baltica BA175		5199401	83.1496	4307	4179	105	128
Shewanella xiamenensis HD6452		5143201	84.4511	4371	4181	98	190
Shewanella oneidensis MR-1		5131424	82.9897	4330	4082	93	248
Shewanella sp. Scap07		5129640	85.9093	4390	4242	98	148
Shewanella algae 150735		5070545	86.5391	4358	4223	109	135
Shewanella sp. FDAARGOS 354		5069981	83.9684	4269	4023	95	246
Shewanella putrefaciens YZ08		5063117	84.4868	4289	4093	94	196
Shewanella putrefaciens NCTC12093		5049396	84.9677	4227	4076	98	151
Shewanella xiamenensis HD6416		5041619	85.031	4295	4178	91	117
Shewanella algae TUM17382		5040456	85.8757	4332	4204	94	128
Shewanella algae 2NE11		5030813	86.1054	4274	4134	106	140
Shewanella bicestrii JAB-1		5004414	85.2835	4222	4114	74	108
Shewanella baltica NCTC10737		4999751	83.2231	4095	4009	66	86
Shewanella algae RQs-106		4990025	86.3962	4271	4150	88	121
Shewanella japonica KCTC 22435		4975677	83.6685	4076	3968	90	108
Shewanella sp. Pdp11		4973697	84.197	4122	4014	88	108
Shewanella algae A291		4971565	86.3178	4209	4097	86	112
Shewanella algae B2215466		4946841	86.1592	4244	4115	88	129
Shewanella baltica CW2		4944783	83.2301	4002	3891	89	111
Shewanella sp. WPAGA9		4942986	85.0475	4071	3987	78	84
Shewanella algae CECT 5071		4924764	86.3492	4226	4112	90	114
Shewanella algae TUM17383		4921266	86.4144	4186	4073	84	113
Shewanella donghaensis LT17		4912773	84.0695	4013	3911	92	102
Shewanella algae TUM17386		4911443	85.7858	4191	4071	92	120
Shewanella sp. Arc9-LZ		4911031	83.0639	4038	3957	68	81
Shewanella chilikensis DC57		4910425	85.1701	4205	3954	129	251
Shewanella chilikensis TUM17377		4910425	80.765	4066	3916	98	150
Shewanella algae TUM17379		4909921	85.9727	4198	4070	88	128
Shewanella algae 18064-CSB-B-B		4903874	86.166	4255	4135	86	120
Shewanella baltica 128		4896215	83.8371	4011	3905	76	106
Shewanella algae G1		4887746	86.1705	4192	4058	92	134
Shewanella algae TUM17378		4872739	86.2676	4157	4060	80	97
Shewanella algae TUM17384		4871625	85.6824	4156	4042	89	114
Shewanella khirikhana TH2012		4858998	87.1167	4116	4012	89	104
Shewanella algae ATCC 49138		4849690	84.765	4157	4036	83	121
Shewanella frigidimarina NCIMB 400		4845257	83.3208	3995	3881	90	114
Shewanella livingstonensis LMG 19866		4839879	82.2749	4014	3893	89	121
Shewanella sp. JNE10-2		4835227	84.0276	4131	3953	120	178
Shewanella sp. FJAT-51649		4833526	85.4944	4080	4009	61	71
Shewanella inventionis D1489		4831636	83.7001	4099	3911	100	188
Shewanella algae A59		4817651	86.4415	4117	4018	83	99
Shewanella sp. JNE7		4815081	84.1565	4119	3948	119	171
Shewanella algae TUM4442		4798767	86.3272	4090	3999	77	91
Shewanella algae VGH117		4796801	86.4227	4113	4010	85	103
Shewanella vesiculosa M7		4782877	74.987	3746	3645	65	101
Shewanella seohaensis KCTC 23556		4751888	69.0689	3559	3480	59	79
Shewanella sp. JNE2		4741099	84.3642	4066	3923	105	143
Shewanella sp. MEBiC00475		4728522	82.8055	3969	3810	107	159
Shewanella maritima D4-2		4718011	81.0149	3810	3708	72	102
Shewanella sp. FJAT-51754		4712843	85.617	3958	3889	56	69
Shewanella xiamenensis CQ-Y1		4710887	84.2952	3959	3858	71	101
Shewanella sp. W3-18-1		4708380	84.9662	4059	3952	77	107
Shewanella sp. MR-4		4706287	85.2888	3938	3854	62	84
Shewanella sp. FJAT-53555		4661557	85.4673	3908	3835	60	73
Shewanella putrefaciens FDAARGOS 681		4659617	84.9017	3953	3829	103	124
Shewanella polaris SM1901		4648537	82.7804	3872	3784	73	88
Shewanella sp. LZH-2		4634534	85.238	3906	3825	62	81
Shewanella putrefaciens 4H		4631110	84.4105	3898	3734	101	164
Shewanella sp. FJAT-53681		4619816	85.5159	3888	3832	50	56
Shewanella loihica PV-4		4602594	85.285	3895	3832	53	63
Shewanella sp. FJAT-53764		4578721	85.5084	3865	3803	55	62
Shewanella putrefaciens CGMCC-1.6515		4575397	84.9376	3815	3745	54	70
Shewanella denitrificans OS217		4545906	83.8116	3772	3660	70	112
Shewanella sp. FJAT-54031		4526391	85.6206	3814	3758	50	56
Shewanella sp. FJAT-52072		4513856	87.0753	3848	3765	74	83
Shewanella sp. FJAT-53532		4513739	85.5402	3811	3755	48	56
Shewanella aestuarii PN3F2		4472858	81.9923	3650	3549	81	101
Shewanella glacialimarina TZS-4		4456447	85.2755	3769	3666	89	103
Shewanella carassii TUM17387		4454556	85.8226	3823	3734	69	89
Shewanella putrefaciens ATCC 8071		4386330	83.8552	3715	3650	59	65
Shewanella putrefaciens XY07		4386237	83.8782	3714	3649	59	65
Shewanella putrefaciens YZ-J		4386160	83.89	3721	3656	59	65
Shewanella sp. NFH-SH190041		4369763	82.0983	3661	3454	105	207
Shewanella sp. FJAT-53749		4368735	84.3953	3682	3594	67	88
Shewanella marisflavi ECSMB14101		4343492	85.0139	3674	3587	61	87
Shewanella sp. FJAT-52076		4329931	87.7364	3712	3641	62	71
Shewanella sp. FJAT-53870		4323583	84.6472	3664	3580	65	84
Shewanella marisflavi EP1		4321452	85.6192	3655	3581	58	74
Shewanella amazonensis SB2B		4306142	87.3216	3663	3586	64	77
Shewanella sedimentimangrovi FJAT-52962		4242357	86.9386	3629	3554	45	75
Shewanella litorisediminis SMK1-12		4237767	86.8005	3627	3549	60	78
Shewanella avicenniae FJAT-51800		4201682	86.7351	3573	3473	76	100
Shewanella cyperi FJAT-53720		4136363	87.0224	3531	3473	45	58
Shewanella cyperi FJAT-53726		4136074	87.1706	3534	3475	49	59
Shewanella sp. FJAT-51860		4133651	85.097	3415	3352	53	63
Shewanella sp. SNU WT4		4129700	83.1924	3441	3240	84	201
Shewanella dokdonensis DSM 23626		4127406	64.5364	3188	3117	60	71
Shewanella sp. OM3-2		4092736	77.6009	3261	3187	51	74
Shewanella yunxiaonensis FJAT-54481		3812587	87.2998	3351	3278	56	73
