# Supplementary material for: Genomic Analysis of the Deep-Sea Bacterium Shewanella sp. MTB7 Reveals Backgrounds Related to Its Deep-Sea Environment Adaptation
Source: Microorganisms. 2023 Mar 21;11(3):798. doi: 10.3390/microorganisms11030798 (PMC10059138; doi:10.3390/microorganisms11030798)
Supplement: Supplementary file 1 [file microorganisms-11-00798-s001.zip › Supplementary Table S3.xlsx]

## Sheet: MTB7_GI
Table S3: The gene islands in Shewanella sp. MTB7.
Island start	Island end	Length	Locus	Gene start	Gene end	Strand	Product	External Annotations
157611	183440	25829	HWQ47_00695	157611	159188	-1	hypothetical protein
157611	183440	25829	HWQ47_00700	159185	159670	-1	hypothetical protein
157611	183440	25829	HWQ47_00705	159667	159885	-1	hypothetical protein
157611	183440	25829	HWQ47_00710	159924	160226	-1	hypothetical protein
157611	183440	25829	HWQ47_00715	160339	162777	-1	phage tail protein
157611	183440	25829	HWQ47_00720	162788	163357	-1	phage tail protein
157611	183440	25829	HWQ47_00725	163347	164534	-1	baseplate J/gp47 family protein
157611	183440	25829	HWQ47_00730	164521	164859	-1	DUF2590 family protein
157611	183440	25829	HWQ47_00735	164852	167494	-1	phage tail tape measure protein
157611	183440	25829	HWQ47_00740	167494	167682	-1	hypothetical protein
157611	183440	25829	HWQ47_00745	167682	167939	-1	putative phage tail assembly chaperone
157611	183440	25829	HWQ47_00750	167936	168226	-1	hypothetical protein
157611	183440	25829	HWQ47_00755	168223	168732	-1	hypothetical protein
157611	183440	25829	HWQ47_00760	168722	169201	-1	glycoside hydrolase family protein
157611	183440	25829	HWQ47_00765	169201	169644	-1	DUF2597 family protein
157611	183440	25829	HWQ47_00770	169644	170789	-1	DUF2586 domain-containing protein
157611	183440	25829	HWQ47_00775	170799	171443	-1	hypothetical protein
157611	183440	25829	HWQ47_00780	171436	171939	-1	phage tail protein
157611	183440	25829	HWQ47_00785	171936	172391	-1	head completion/stabilization protein
157611	183440	25829	HWQ47_00790	172508	173182	-1	hypothetical protein
157611	183440	25829	HWQ47_00795	173188	174375	-1	phage major capsid protein, P2 family
157611	183440	25829	HWQ47_00800	174375	175334	-1	GPO family capsid scaffolding protein
157611	183440	25829	HWQ47_00805	175455	177218	1	terminase family protein
157611	183440	25829	HWQ47_00810	177218	178237	1	phage portal protein
157611	183440	25829	HWQ47_00815	178344	178940	1	hypothetical protein
157611	183440	25829	HWQ47_00820	178983	179237	-1	ogr/Delta-like zinc finger family protein
157611	183440	25829	HWQ47_00825	179250	180191	-1	replication endonuclease
157611	183440	25829	HWQ47_00830	180188	181501	-1	replication endonuclease
157611	183440	25829	HWQ47_00835	181614	181844	-1	hypothetical protein
157611	183440	25829	HWQ47_00840	181831	182466	-1	3'-5' exonuclease
157611	183440	25829	HWQ47_00845	182463	182780	-1	hypothetical protein
157611	183440	25829	HWQ47_00850	182777	183037	-1	hypothetical protein
157611	183440	25829	HWQ47_00855	183034	183207	-1	hypothetical protein
157611	183440	25829	HWQ47_00860	183204	183440	-1	hypothetical protein
453684	474565	20881	HWQ47_02055	453684	456533	-1	DEAD/DEAH box helicase
453684	474565	20881	HWQ47_02060	456536	457951	-1	EH signature domain-containing protein
453684	474565	20881	HWQ47_02065	457955	458779	-1	OmpA family protein
453684	474565	20881	HWQ47_02070	458788	460500	-1	hypothetical protein
453684	474565	20881	HWQ47_02075	460593	462017	-1	restriction endonuclease subunit S
453684	474565	20881	HWQ47_02080	462014	463630	-1	type I restriction-modification system subunit M
453684	474565	20881	HWQ47_02085	463686	464864	-1	adenosine monophosphate-protein transferase Fic
453684	474565	20881	HWQ47_02090	465112	468654	-1	type I restriction-modification system endonuclease
453684	474565	20881	HWQ47_02095	468890	469525	-1	hypothetical protein
453684	474565	20881	HWQ47_02100	469706	470701	-1	inovirus Gp2 family protein
453684	474565	20881	HWQ47_02105	470906	471115	-1	AlpA family phage regulatory protein
453684	474565	20881	HWQ47_02110	471127	471336	-1	AlpA family transcriptional regulator
453684	474565	20881	HWQ47_02115	471420	472229	-1	hypothetical protein
453684	474565	20881	HWQ47_02120	472262	473521	-1	site-specific integrase
453684	474565	20881	HWQ47_02125	473702	474565	-1	YicC family protein
675629	685713	10084	HWQ47_02930	664017	675713	-1	Ig-like domain-containing protein
675629	685713	10084	HWQ47_02935	675629	680635	-1	hypothetical protein
675629	685713	10084	HWQ47_02940	680551	685713	-1	hypothetical protein
893395	910963	17568	HWQ47_03645	893395	894006	1	superinfection exclusion B family protein
893395	910963	17568	HWQ47_03650	894162	894293	-1	DUF3149 domain-containing protein
893395	910963	17568	HWQ47_03660	894907	895344	1	integrase arm-type DNA-binding domain-containing protein
893395	910963	17568	HWQ47_03665	895520	902602	1	FG-GAP-like repeat-containing protein
893395	910963	17568	HWQ47_03670	902606	903331	1	hypothetical protein
893395	910963	17568	HWQ47_03675	903397	904398	1	hypothetical protein
893395	910963	17568	HWQ47_03680	904407	904823	1	hypothetical protein
893395	910963	17568	HWQ47_03685	905174	905629	1	hypothetical protein
893395	910963	17568	HWQ47_03690	905876	906055	1	hypothetical protein
893395	910963	17568	HWQ47_03695	906192	906917	1	hypothetical protein
893395	910963	17568	HWQ47_03700	907086	907961	1	hypothetical protein
893395	910963	17568	HWQ47_03705	907965	908618	1	hypothetical protein
893395	910963	17568	HWQ47_03710	908879	909085	1	hypothetical protein
893395	910963	17568	HWQ47_03715	909571	910455	-1	LysR family transcriptional regulator
893395	910963	17568	HWQ47_03720	910556	910963	1	thioredoxin family protein
1339611	1345880	6269	HWQ47_05535	1339611	1339886	-1	hypothetical protein
1339611	1345880	6269	HWQ47_05540	1340023	1340295	-1	hypothetical protein
1339611	1345880	6269	HWQ47_05545	1340926	1342266	1	tetratricopeptide repeat protein
1339611	1345880	6269	HWQ47_05550	1342557	1345880	-1	Ig-like domain-containing protein
1486806	1506237	19431	HWQ47_06130	1486806	1487858	1	3-deoxy-7-phosphoheptulonate synthase AroG
1486806	1506237	19431	HWQ47_06135	1488237	1488572	1	transposase
1486806	1506237	19431	HWQ47_06140	1488566	1488913	1	IS66 family insertion sequence element accessory protein TnpB
1486806	1506237	19431	HWQ47_06145	1489143	1489445	1	hypothetical protein
1486806	1506237	19431	HWQ47_06150	1489435	1490428	-1	IS630 family transposase
1486806	1506237	19431	HWQ47_06155	1490768	1494826	1	hypothetical protein
1486806	1506237	19431	HWQ47_06160	1494840	1496027	1	hypothetical protein
1486806	1506237	19431	HWQ47_06165	1496506	1497541	-1	IS630 family transposase
1486806	1506237	19431	HWQ47_06170	1497563	1498739	-1	ISL3 family transposase
1486806	1506237	19431	HWQ47_06175	1499070	1499372	-1	superinfection immunity protein
1486806	1506237	19431	HWQ47_06180	1499933	1500289	1	CSS-motif domain-containing protein
1486806	1506237	19431	HWQ47_06185	1500293	1501369	1	EAL domain-containing protein
1486806	1506237	19431	HWQ47_06190	1501615	1506237	1	RHS repeat-associated core domain-containing protein
1506256	1512934	6678	HWQ47_06195	1506256	1506480	1	hypothetical protein
1506256	1512934	6678	HWQ47_06200	1506718	1507926	-1	ISL3 family transposase
1506256	1512934	6678	HWQ47_06205	1508256	1508759	-1	hypothetical protein
1506256	1512934	6678	HWQ47_06210	1509236	1510219	-1	hypothetical protein
1506256	1512934	6678	HWQ47_06215	1511899	1512189	-1	ogr/Delta-like zinc finger family protein
1506256	1512934	6678	HWQ47_06220	1512239	1512436	-1	hypothetical protein
1506256	1512934	6678	HWQ47_06225	1512442	1512594	-1	hypothetical protein
1506256	1512934	6678	HWQ47_06230	1512683	1512934	-1	hypothetical protein
1506256	1512934	6678	HWQ47_06235	1512931	1513779	-1	HNH endonuclease
2029568	2063172	33604	HWQ47_08540	2029568	2029741	1	hypothetical protein
2029568	2063172	33604	HWQ47_08545	2029979	2030472	-1	IS6 family transposase
2029568	2063172	33604	HWQ47_08550	2030578	2034027	-1	tandem-95 repeat protein
2029568	2063172	33604	HWQ47_08555	2034224	2034475	-1	hypothetical protein
2029568	2063172	33604	HWQ47_08560	2034499	2034774	-1	hypothetical protein
2029568	2063172	33604	HWQ47_08565	2035268	2036017	1	EAL domain-containing protein
2029568	2063172	33604	HWQ47_08570	2036014	2037246	1	DUF3440 domain-containing protein
2029568	2063172	33604	HWQ47_08575	2037224	2037853	1	ParB/RepB/Spo0J family partition protein
2029568	2063172	33604	HWQ47_08580	2037929	2038411	-1	tRNA (N6-threonylcarbamoyladenosine(37)-N6)-methyltransferase TrmO
2029568	2063172	33604	HWQ47_08585	2038453	2039541	-1	molybdenum ABC transporter ATP-binding protein ModC
2029568	2063172	33604	HWQ47_08590	2039535	2040230	-1	molybdate ABC transporter permease subunit
2029568	2063172	33604	HWQ47_08595	2040227	2041012	-1	molybdate ABC transporter substrate-binding protein
2029568	2063172	33604	HWQ47_08600	2041186	2041971	1	TOBE domain-containing protein
2029568	2063172	33604	HWQ47_08605	2042340	2043517	1	ISL3 family transposase
2029568	2063172	33604	HWQ47_08610	2043539	2044574	1	IS630 family transposase
2029568	2063172	33604	HWQ47_08615	2044590	2044989	-1	DDE-type integrase/transposase/recombinase
2029568	2063172	33604	HWQ47_08620	2045029	2045913	-1	LysR family transcriptional regulator
2029568	2063172	33604	HWQ47_08625	2046014	2046421	1	thioredoxin family protein
2029568	2063172	33604	HWQ47_08630	2046423	2047115	1	cytochrome c biogenesis CcdA family protein
2029568	2063172	33604	HWQ47_08635	2047127	2047900	1	haloacid dehalogenase type II
2029568	2063172	33604	HWQ47_08640	2048015	2048145	1	helix-turn-helix domain containing protein
2029568	2063172	33604	HWQ47_08645	2048438	2049327	1	IS982 family transposase
2029568	2063172	33604	HWQ47_08650	2049695	2050246	1	hypothetical protein
2029568	2063172	33604	HWQ47_08655	2050297	2050800	1	hypothetical protein
2029568	2063172	33604	HWQ47_08660	2051175	2052866	1	TcfC E-set like domain-containing protein
2029568	2063172	33604	HWQ47_08665	2052881	2053642	1	hypothetical protein
2029568	2063172	33604	HWQ47_08670	2053639	2054184	1	hypothetical protein
2029568	2063172	33604	HWQ47_08675	2054264	2055349	1	hypothetical protein
2029568	2063172	33604	HWQ47_08680	2055358	2056305	1	EAL domain-containing protein
2029568	2063172	33604	HWQ47_08685	2056363	2057346	1	outer membrane beta-barrel protein
2029568	2063172	33604	HWQ47_08690	2057638	2058009	1	hypothetical protein
2029568	2063172	33604	HWQ47_08695	2058185	2058619	-1	recombinase family protein
2029568	2063172	33604	HWQ47_08700	2058932	2059210	1	hypothetical protein
2029568	2063172	33604	HWQ47_08705	2059633	2060581	-1	ISL3 family transposase
2029568	2063172	33604	HWQ47_08710	2060833	2062026	-1	tyrosine-type recombinase/integrase
2029568	2063172	33604	HWQ47_08720	2062684	2063172	-1	SsrA-binding protein SmpB
2147974	2152319	4345	HWQ47_09070	2147974	2149947	-1	RNA-directed DNA polymerase
2147974	2152319	4345	HWQ47_09075	2149947	2151200	-1	RNA-directed DNA polymerase
2147974	2152319	4345	HWQ47_09080	2151214	2151873	-1	SLATT domain-containing protein
2147974	2152319	4345	HWQ47_09085	2151957	2152319	-1	hypothetical protein
2233883	2243707	9824	HWQ47_09480	2233883	2235196	1	lipopolysaccharide biosynthesis protein RfbH
2233883	2243707	9824	HWQ47_09485	2235248	2236969	1	thiamine pyrophosphate-binding protein
2233883	2243707	9824	HWQ47_09490	2236969	2237979	1	NAD(P)-dependent oxidoreductase
2233883	2243707	9824	HWQ47_09495	2238096	2239142	1	dTDP-glucose 4,6-dehydratase
2233883	2243707	9824	HWQ47_09500	2239144	2240016	1	glucose-1-phosphate thymidylyltransferase RfbA
2233883	2243707	9824	HWQ47_09505	2240013	2240414	1	FdtA/QdtA family cupin domain-containing protein
2233883	2243707	9824	HWQ47_09510	2240411	2240872	1	N-acetyltransferase
2233883	2243707	9824	HWQ47_09515	2240876	2241976	1	DegT/DnrJ/EryC1/StrS family aminotransferase
2233883	2243707	9824	HWQ47_09520	2242093	2242482	1	hypothetical protein
2233883	2243707	9824	HWQ47_09525	2242454	2242669	1	hypothetical protein
2233883	2243707	9824	HWQ47_09530	2242709	2243707	1	glycosyltransferase
2233883	2243707	9824	HWQ47_09535	2243701	2245131	1	hypothetical protein
2701459	2710922	9463	HWQ47_11485	2701459	2702667	1	type II secretion system GspH family protein
2701459	2710922	9463	HWQ47_11490	2702724	2703314	1	toxin co-regulated pilus biosynthesis Q family protein
2701459	2710922	9463	HWQ47_11495	2703316	2704662	1	hypothetical protein
2701459	2710922	9463	HWQ47_11500	2704655	2705113	1	hypothetical protein
2701459	2710922	9463	HWQ47_11505	2705110	2705901	1	hypothetical protein
2701459	2710922	9463	HWQ47_11510	2705889	2706323	1	hypothetical protein
2701459	2710922	9463	HWQ47_11515	2706320	2707792	1	Flp pilus assembly complex ATPase component TadA
2701459	2710922	9463	HWQ47_11520	2707782	2708807	1	hypothetical protein
2701459	2710922	9463	HWQ47_11525	2708881	2709705	1	hypothetical protein
2701459	2710922	9463	HWQ47_11530	2710467	2710922	1	hypothetical protein
3847558	3874504	26946	HWQ47_16585	3847356	3847565	1	helix-turn-helix domain-containing protein
3847558	3874504	26946	HWQ47_16590	3847558	3847815	1	hypothetical protein
3847558	3874504	26946	HWQ47_16595	3847812	3848132	1	hypothetical protein
3847558	3874504	26946	HWQ47_16600	3848194	3848505	1	hypothetical protein
3847558	3874504	26946	HWQ47_16605	3848509	3848745	1	hypothetical protein
3847558	3874504	26946	HWQ47_16610	3848742	3848915	1	hypothetical protein
3847558	3874504	26946	HWQ47_16615	3848912	3849154	1	hypothetical protein
3847558	3874504	26946	HWQ47_16620	3849151	3849468	1	hypothetical protein
3847558	3874504	26946	HWQ47_16625	3849465	3850106	1	3'-5' exonuclease
3847558	3874504	26946	HWQ47_16630	3850106	3850393	1	hypothetical protein
3847558	3874504	26946	HWQ47_16635	3850386	3850640	1	hypothetical protein
3847558	3874504	26946	HWQ47_16640	3850637	3850876	1	hypothetical protein
3847558	3874504	26946	HWQ47_16645	3850977	3853244	1	replication endonuclease
3847558	3874504	26946	HWQ47_16650	3853257	3853508	1	ogr/Delta-like zinc finger family protein
3847558	3874504	26946	HWQ47_16655	3853664	3853858	1	hypothetical protein
3847558	3874504	26946	HWQ47_16660	3853918	3854919	-1	phage portal protein
3847558	3874504	26946	HWQ47_16665	3854904	3856667	-1	terminase family protein
3847558	3874504	26946	HWQ47_16670	3856788	3857747	1	GPO family capsid scaffolding protein
3847558	3874504	26946	HWQ47_16675	3857747	3858933	1	phage major capsid protein, P2 family
3847558	3874504	26946	HWQ47_16680	3858939	3859613	1	hypothetical protein
3847558	3874504	26946	HWQ47_16685	3859730	3860185	1	head completion/stabilization protein
3847558	3874504	26946	HWQ47_16690	3860182	3860685	1	phage tail protein
3847558	3874504	26946	HWQ47_16695	3860678	3861322	1	hypothetical protein
3847558	3874504	26946	HWQ47_16700	3861332	3862477	1	DUF2586 domain-containing protein
3847558	3874504	26946	HWQ47_16705	3862477	3862920	1	DUF2597 family protein
3847558	3874504	26946	HWQ47_16710	3862920	3863399	1	glycoside hydrolase family protein
3847558	3874504	26946	HWQ47_16715	3863389	3863898	1	hypothetical protein
3847558	3874504	26946	HWQ47_16720	3863895	3864185	1	hypothetical protein
3847558	3874504	26946	HWQ47_16725	3864182	3864439	1	putative phage tail assembly chaperone
3847558	3874504	26946	HWQ47_16730	3864625	3866376	1	phage tail tape measure protein
3847558	3874504	26946	HWQ47_16735	3866373	3867092	1	hypothetical protein
3847558	3874504	26946	HWQ47_16740	3867258	3867594	1	DUF2590 family protein
3847558	3874504	26946	HWQ47_16745	3867581	3868744	1	baseplate J/gp47 family protein
3847558	3874504	26946	HWQ47_16750	3868756	3869325	1	phage tail protein
3847558	3874504	26946	HWQ47_16755	3869338	3870177	1	phage tail protein
3847558	3874504	26946	HWQ47_16760	3870257	3870766	1	hypothetical protein
3847558	3874504	26946	HWQ47_16765	3870673	3871776	1	hypothetical protein
3847558	3874504	26946	HWQ47_16770	3871889	3872449	1	hypothetical protein
3847558	3874504	26946	HWQ47_16775	3872446	3872931	1	hypothetical protein
3847558	3874504	26946	HWQ47_16780	3872928	3873626	1	hypothetical protein
3847558	3874504	26946	HWQ47_16785	3873623	3874504	1	hypothetical protein
4194430	4211014	16584	HWQ47_18155	4194430	4194753	-1	hypothetical protein
4194430	4211014	16584	HWQ47_18160	4194829	4195203	-1	hypothetical protein
4194430	4211014	16584	HWQ47_18165	4195267	4195647	-1	hypothetical protein
4194430	4211014	16584	HWQ47_18170	4195647	4195976	-1	hypothetical protein
4194430	4211014	16584	HWQ47_18175	4195987	4196328	-1	hypothetical protein
4194430	4211014	16584	HWQ47_18180	4196453	4196710	-1	hypothetical protein
4194430	4211014	16584	HWQ47_18185	4196785	4197941	1	IS3 family transposase
4194430	4211014	16584	HWQ47_18190	4197977	4198297	-1	hypothetical protein
4194430	4211014	16584	HWQ47_18195	4198337	4198681	-1	hypothetical protein
4194430	4211014	16584	HWQ47_18200	4198749	4199069	-1	hypothetical protein
4194430	4211014	16584	HWQ47_18205	4199106	4199435	-1	hypothetical protein
4194430	4211014	16584	HWQ47_18210	4199622	4199936	-1	hypothetical protein
4194430	4211014	16584	HWQ47_18215	4199967	4200326	-1	hypothetical protein
4194430	4211014	16584	HWQ47_18220	4201325	4201660	-1	hypothetical protein
4194430	4211014	16584	HWQ47_18225	4201708	4202061	-1	hypothetical protein
4194430	4211014	16584	HWQ47_18230	4202071	4202397	-1	hypothetical protein
4194430	4211014	16584	HWQ47_18235	4202867	4203211	-1	hypothetical protein
4194430	4211014	16584	HWQ47_18240	4203292	4203645	-1	hypothetical protein
4194430	4211014	16584	HWQ47_18245	4203679	4204029	-1	hypothetical protein
4194430	4211014	16584	HWQ47_18250	4204091	4204420	-1	hypothetical protein
4194430	4211014	16584	HWQ47_18255	4204474	4204776	-1	hypothetical protein
4194430	4211014	16584	HWQ47_18260	4204849	4205187	-1	hypothetical protein
4194430	4211014	16584	HWQ47_18265	4205307	4205630	-1	hypothetical protein
4194430	4211014	16584	HWQ47_18270	4205685	4206026	-1	hypothetical protein
4194430	4211014	16584	HWQ47_18275	4206094	4206957	-1	hypothetical protein
4194430	4211014	16584	HWQ47_18280	4206959	4207933	-1	hypothetical protein
4194430	4211014	16584	HWQ47_18285	4207984	4208673	1	transposase
4194430	4211014	16584	HWQ47_18290	4208775	4209116	-1	hypothetical protein
4194430	4211014	16584	HWQ47_18295	4209388	4209789	-1	hypothetical protein
4194430	4211014	16584	HWQ47_18300	4209803	4211014	-1	hypothetical protein
4892430	4916386	23956	HWQ47_21275	4892430	4893458	-1	site-specific DNA-methyltransferase
4892430	4916386	23956	HWQ47_21280	4893427	4893594	-1	hypothetical protein
4892430	4916386	23956	HWQ47_21285	4893692	4895683	-1	hypothetical protein
4892430	4916386	23956	HWQ47_21290	4895716	4895817	-1	GpE family phage tail protein
4892430	4916386	23956	HWQ47_21295	4895862	4896131	-1	phage tail assembly protein
4892430	4916386	23956	HWQ47_21300	4896128	4896844	-1	hypothetical protein
4892430	4916386	23956	HWQ47_21305	4896856	4897221	-1	phage tail tube protein
4892430	4916386	23956	HWQ47_21310	4897236	4898384	-1	phage tail sheath subtilisin-like domain-containing protein
4892430	4916386	23956	HWQ47_21315	4898381	4898560	-1	DUF2635 domain-containing protein
4892430	4916386	23956	HWQ47_21320	4898561	4899094	-1	phage virion morphogenesis protein
4892430	4916386	23956	HWQ47_21325	4899091	4899558	-1	phage tail protein
4892430	4916386	23956	HWQ47_21330	4899559	4900017	-1	head completion/stabilization protein
4892430	4916386	23956	HWQ47_21335	4900126	4901160	-1	phage major capsid protein, P2 family
4892430	4916386	23956	HWQ47_21340	4901216	4902082	-1	GPO family capsid scaffolding protein
4892430	4916386	23956	HWQ47_21345	4902197	4904002	1	terminase family protein
4892430	4916386	23956	HWQ47_21350	4904013	4904981	1	phage portal protein
4892430	4916386	23956	HWQ47_21355	4905128	4905547	-1	hypothetical protein
4892430	4916386	23956	HWQ47_21360	4905761	4906168	-1	DUF5675 family protein
4892430	4916386	23956	HWQ47_21365	4906165	4906401	-1	hypothetical protein
4892430	4916386	23956	HWQ47_21370	4906545	4906706	-1	hypothetical protein
4892430	4916386	23956	HWQ47_21375	4906703	4907758	-1	phage tail protein
4892430	4916386	23956	HWQ47_21380	4907842	4908252	-1	hypothetical protein
4892430	4916386	23956	HWQ47_21385	4908254	4909282	-1	hypothetical protein
4892430	4916386	23956	HWQ47_21390	4909300	4910289	-1	phage tail protein
4892430	4916386	23956	HWQ47_21395	4910286	4910840	-1	hypothetical protein
4892430	4916386	23956	HWQ47_21400	4910822	4911874	-1	baseplate J/gp47 family protein
4892430	4916386	23956	HWQ47_21405	4911871	4912263	-1	phage GP46 family protein
4892430	4916386	23956	HWQ47_21410	4912270	4912779	-1	phage baseplate assembly protein V
4892430	4916386	23956	HWQ47_21415	4912772	4913716	-1	hypothetical protein
4892430	4916386	23956	HWQ47_21420	4913713	4914945	-1	DNA circularization N-terminal domain-containing protein
4892430	4916386	23956	HWQ47_21425	4915206	4915718	-1	hypothetical protein
4892430	4916386	23956	HWQ47_21430	4915767	4916156	-1	terminase family protein
4892430	4916386	23956	HWQ47_21435	4916153	4916386	-1	ogr/Delta-like zinc finger family protein
5049858	5054430	4572	HWQ47_22005	5049858	5050502	-1	formate dehydrogenase subunit gamma
5049858	5054430	4572	HWQ47_22010	5050508	5051410	-1	formate dehydrogenase subunit beta
5049858	5054430	4572	HWQ47_22015	5051413	5054430	-1	formate dehydrogenase-N subunit alpha
5210225	5239617	29392	HWQ47_22635	5210225	5210842	-1	hypothetical protein
5210225	5239617	29392	HWQ47_22640	5210880	5211488	-1	hypothetical protein
5210225	5239617	29392	HWQ47_22645	5211488	5214394	-1	tape measure protein
5210225	5239617	29392	HWQ47_22650	5214382	5214732	-1	hypothetical protein
5210225	5239617	29392	HWQ47_22655	5214738	5215070	-1	hypothetical protein
5210225	5239617	29392	HWQ47_22660	5215124	5216029	-1	hypothetical protein
5210225	5239617	29392	HWQ47_22665	5216044	5216460	-1	hypothetical protein
5210225	5239617	29392	HWQ47_22670	5216460	5216909	-1	DUF1320 family protein
5210225	5239617	29392	HWQ47_22675	5216909	5217358	-1	hypothetical protein
5210225	5239617	29392	HWQ47_22680	5217389	5218309	-1	Mu-like prophage major head subunit gpT family protein
5210225	5239617	29392	HWQ47_22685	5218352	5218747	-1	hypothetical protein
5210225	5239617	29392	HWQ47_22690	5218747	5220012	-1	phage protease
5210225	5239617	29392	HWQ47_22695	5220381	5220845	-1	phage virion morphogenesis protein
5210225	5239617	29392	HWQ47_22700	5220845	5221021	-1	hypothetical protein
5210225	5239617	29392	HWQ47_22705	5221018	5222445	-1	F protein
5210225	5239617	29392	HWQ47_22710	5222445	5224118	-1	DUF935 domain-containing protein
5210225	5239617	29392	HWQ47_22715	5224121	5225647	-1	hypothetical protein
5210225	5239617	29392	HWQ47_22720	5225713	5226279	-1	DUF3486 family protein
5210225	5239617	29392	HWQ47_22725	5226272	5226538	-1	hypothetical protein
5210225	5239617	29392	HWQ47_22730	5226538	5226837	-1	ArsR family transcriptional regulator
5210225	5239617	29392	HWQ47_22735	5226837	5227166	-1	DUF2730 domain-containing protein
5210225	5239617	29392	HWQ47_22740	5227163	5227708	-1	hypothetical protein
5210225	5239617	29392	HWQ47_22745	5227711	5227983	-1	hypothetical protein
5210225	5239617	29392	HWQ47_22750	5227980	5228591	-1	N-acetylmuramidase
5210225	5239617	29392	HWQ47_22755	5228647	5230083	-1	hypothetical protein
5210225	5239617	29392	HWQ47_22760	5230106	5231179	-1	nucleoid-associated protein
5210225	5239617	29392	HWQ47_22765	5231631	5232311	-1	hypothetical protein
5210225	5239617	29392	HWQ47_22770	5232339	5232737	-1	helix-turn-helix domain-containing protein
5210225	5239617	29392	HWQ47_22775	5232855	5233127	1	helix-turn-helix domain-containing protein
5210225	5239617	29392	HWQ47_22780	5233219	5233638	1	hypothetical protein
5210225	5239617	29392	HWQ47_22785	5233638	5234132	1	hypothetical protein
5210225	5239617	29392	HWQ47_22790	5234129	5234461	1	hypothetical protein
5210225	5239617	29392	HWQ47_22795	5234477	5235448	1	hypothetical protein
5210225	5239617	29392	HWQ47_22800	5235451	5237238	1	hypothetical protein
5210225	5239617	29392	HWQ47_22805	5237249	5238715	1	AAA family ATPase
5210225	5239617	29392	HWQ47_22810	5238712	5238975	1	hypothetical protein
5210225	5239617	29392	HWQ47_22815	5239000	5239617	1	DUF3164 family protein
5386254	5417428	31174	HWQ47_23415	5386254	5387240	-1	tyrosine-type recombinase/integrase
5386254	5417428	31174	HWQ47_23420	5387289	5387579	-1	helix-turn-helix domain-containing protein
5386254	5417428	31174	HWQ47_23425	5387674	5387913	1	hypothetical protein
5386254	5417428	31174	HWQ47_23430	5387910	5388227	1	hypothetical protein
5386254	5417428	31174	HWQ47_23435	5388288	5388599	1	hypothetical protein
5386254	5417428	31174	HWQ47_23440	5388603	5388839	1	hypothetical protein
5386254	5417428	31174	HWQ47_23445	5388836	5389009	1	hypothetical protein
5386254	5417428	31174	HWQ47_23450	5389006	5389266	1	hypothetical protein
5386254	5417428	31174	HWQ47_23455	5389263	5389508	1	hypothetical protein
5386254	5417428	31174	HWQ47_23460	5389576	5390211	1	3'-5' exonuclease
5386254	5417428	31174	HWQ47_23465	5390198	5390428	1	hypothetical protein
5386254	5417428	31174	HWQ47_23470	5390825	5392435	1	replication endonuclease
5386254	5417428	31174	HWQ47_23475	5392492	5392794	1	hypothetical protein
5386254	5417428	31174	HWQ47_23480	5392807	5393064	1	ogr/Delta-like zinc finger family protein
5386254	5417428	31174	HWQ47_23485	5394748	5395413	1	hypothetical protein
5386254	5417428	31174	HWQ47_23490	5395529	5395909	1	hypothetical protein
5386254	5417428	31174	HWQ47_23495	5396519	5396908	1	hypothetical protein
5386254	5417428	31174	HWQ47_23500	5396985	5397614	1	hypothetical protein
5386254	5417428	31174	HWQ47_23505	5397834	5398040	-1	hypothetical protein
5386254	5417428	31174	HWQ47_23510	5398500	5398904	1	hypothetical protein
5386254	5417428	31174	HWQ47_23515	5400312	5402639	1	TonB-dependent receptor
5386254	5417428	31174	HWQ47_23520	5402826	5403227	-1	methyl-accepting chemotaxis protein
5386254	5417428	31174	HWQ47_23525	5403291	5403983	-1	IS6 family transposase
5386254	5417428	31174	HWQ47_23530	5404392	5405138	1	outer membrane protein OmpK
5386254	5417428	31174	HWQ47_23535	5405164	5406924	1	flavocytochrome c
5386254	5417428	31174	HWQ47_23540	5407079	5407420	1	IS6 family transposase
5386254	5417428	31174	HWQ47_23545	5407763	5408593	-1	CPBP family intramembrane metalloprotease
5386254	5417428	31174	HWQ47_23550	5409390	5409941	1	hypothetical protein
5386254	5417428	31174	HWQ47_23555	5409992	5410711	1	hypothetical protein
5386254	5417428	31174	HWQ47_23560	5410869	5413334	1	TcfC E-set like domain-containing protein
5386254	5417428	31174	HWQ47_23565	5413331	5413876	1	hypothetical protein
5386254	5417428	31174	HWQ47_23570	5413893	5415047	1	hypothetical protein
5386254	5417428	31174	HWQ47_23575	5415056	5416024	1	EAL domain-containing protein
5386254	5417428	31174	HWQ47_23580	5416090	5416233	1	hypothetical protein
5386254	5417428	31174	HWQ47_23585	5416356	5416476	-1	IS6 family transposase
5386254	5417428	31174	HWQ47_23590	5416973	5417428	-1	hypothetical protein
5448311	5453821	5510	HWQ47_23765	5448311	5448865	-1	hypothetical protein
5448311	5453821	5510	HWQ47_23770	5448932	5449693	-1	polymorphic toxin type 44 domain-containing protein
5448311	5453821	5510	HWQ47_23775	5449647	5450165	-1	hypothetical protein
5448311	5453821	5510	HWQ47_23780	5450373	5450720	1	DUF4113 domain-containing protein
5448311	5453821	5510	HWQ47_23785	5451472	5451819	1	hypothetical protein
5448311	5453821	5510	HWQ47_23790	5451944	5452306	1	hypothetical protein
5448311	5453821	5510	HWQ47_23795	5452916	5453821	1	hypothetical protein
6074885	6097923	23038	HWQ47_26565	6073902	6074900	-1	hypothetical protein
6074885	6097923	23038	HWQ47_26570	6074885	6075565	-1	hypothetical protein
6074885	6097923	23038	HWQ47_26575	6075566	6076138	-1	adenine glycosylase
6074885	6097923	23038	HWQ47_26580	6076135	6076989	-1	hypothetical protein
6074885	6097923	23038	HWQ47_26585	6077070	6078722	-1	phage tail protein
6074885	6097923	23038	HWQ47_26590	6078744	6079328	-1	hypothetical protein
6074885	6097923	23038	HWQ47_26595	6079325	6080512	-1	baseplate J/gp47 family protein
6074885	6097923	23038	HWQ47_26600	6080503	6080823	-1	DUF2590 family protein
6074885	6097923	23038	HWQ47_26605	6080820	6082826	-1	phage tail tape measure protein
6074885	6097923	23038	HWQ47_26610	6083001	6083177	-1	hypothetical protein
6074885	6097923	23038	HWQ47_26615	6083186	6083533	-1	putative phage tail assembly chaperone
6074885	6097923	23038	HWQ47_26620	6083523	6083747	-1	hypothetical protein
6074885	6097923	23038	HWQ47_26625	6083722	6084066	-1	hypothetical protein
6074885	6097923	23038	HWQ47_26630	6084063	6084488	-1	M15 family metallopeptidase
6074885	6097923	23038	HWQ47_26635	6084497	6084820	-1	hypothetical protein
6074885	6097923	23038	HWQ47_26640	6084828	6085292	-1	DUF2597 family protein
6074885	6097923	23038	HWQ47_26645	6085295	6086452	-1	DUF2586 domain-containing protein
6074885	6097923	23038	HWQ47_26650	6086456	6087109	-1	hypothetical protein
6074885	6097923	23038	HWQ47_26655	6087099	6087599	-1	phage tail protein
6074885	6097923	23038	HWQ47_26660	6087596	6088057	-1	head completion/stabilization protein
6074885	6097923	23038	HWQ47_26665	6088148	6088873	-1	hypothetical protein
6074885	6097923	23038	HWQ47_26670	6088886	6090208	-1	phage major capsid protein, P2 family
6074885	6097923	23038	HWQ47_26675	6090256	6091293	-1	GPO family capsid scaffolding protein
6074885	6097923	23038	HWQ47_26680	6091429	6093213	1	terminase family protein
6074885	6097923	23038	HWQ47_26685	6093213	6094235	1	phage portal protein
6074885	6097923	23038	HWQ47_26690	6094235	6094495	1	hypothetical protein
6074885	6097923	23038	HWQ47_26695	6094492	6094935	1	hypothetical protein
6074885	6097923	23038	HWQ47_26700	6094939	6095967	1	hypothetical protein
6074885	6097923	23038	HWQ47_26705	6095969	6096385	1	hypothetical protein
6074885	6097923	23038	HWQ47_26710	6096382	6096612	-1	hypothetical protein
6074885	6097923	23038	HWQ47_26715	6096895	6097923	1	site-specific DNA-methyltransferase
6083001	6091293	8292	HWQ47_26610	6083001	6083177	-1	hypothetical protein
6083001	6091293	8292	HWQ47_26615	6083186	6083533	-1	putative phage tail assembly chaperone
6083001	6091293	8292	HWQ47_26620	6083523	6083747	-1	hypothetical protein
6083001	6091293	8292	HWQ47_26625	6083722	6084066	-1	hypothetical protein
6083001	6091293	8292	HWQ47_26630	6084063	6084488	-1	M15 family metallopeptidase
6083001	6091293	8292	HWQ47_26635	6084497	6084820	-1	hypothetical protein
6083001	6091293	8292	HWQ47_26640	6084828	6085292	-1	DUF2597 family protein
6083001	6091293	8292	HWQ47_26645	6085295	6086452	-1	DUF2586 domain-containing protein
6083001	6091293	8292	HWQ47_26650	6086456	6087109	-1	hypothetical protein
6083001	6091293	8292	HWQ47_26655	6087099	6087599	-1	phage tail protein
6083001	6091293	8292	HWQ47_26660	6087596	6088057	-1	head completion/stabilization protein
6083001	6091293	8292	HWQ47_26665	6088148	6088873	-1	hypothetical protein
6083001	6091293	8292	HWQ47_26670	6088886	6090208	-1	phage major capsid protein, P2 family
6083001	6091293	8292	HWQ47_26675	6090256	6091293	-1	GPO family capsid scaffolding protein
