# Supplementary material for: Genomic Analysis of the Deep-Sea Bacterium Shewanella sp. MTB7 Reveals Backgrounds Related to Its Deep-Sea Environment Adaptation
Source: Microorganisms. 2023 Mar 21;11(3):798. doi: 10.3390/microorganisms11030798 (PMC10059138; doi:10.3390/microorganisms11030798)
Supplement: Supplementary file 1 [file microorganisms-11-00798-s001.zip › Supplementary Table S4.xlsx]

## Sheet: Sheet1
Table S4: The genes of transposases, recombinases and integrases in Shewanella sp. MTB7.
Gene ID	Specificity (not in S. woodyi)	Gene annotation
HWQ47_01670	specific	IS3 family transposase
HWQ47_04010	specific	IS110 family transposase
HWQ47_04770		transposase
HWQ47_06135	specific	transposase
HWQ47_06165	specific	IS630 family transposase
HWQ47_07515	specific	IS3 family transposase
HWQ47_07520	specific	IS110 family transposase
HWQ47_08185	specific	IS110 family transposase
HWQ47_08610	specific	IS630 family transposase
HWQ47_09895	specific	IS630 family transposase
HWQ47_10005		transposase
HWQ47_11900	specific	IS630 family transposase
HWQ47_17485	specific	IS3 family transposase
HWQ47_18185	specific	IS3 family transposase
HWQ47_18285		transposase
HWQ47_18340		transposase
HWQ47_18605		transposase
HWQ47_19255	specific	IS3 family transposase
HWQ47_19735		transposase
HWQ47_20425	specific	IS110 family transposase
HWQ47_20975	specific	ISL3 family transposase
HWQ47_20980	specific	IS630 family transposase
HWQ47_20985	specific	IS630 family transposase
HWQ47_21945	specific	IS3 family transposase
HWQ47_23525	specific	IS6 family transposase
HWQ47_23800	specific	IS110 family transposase
HWQ47_24335	specific	ISL3 family transposase
HWQ47_25570		transposase
HWQ47_27860		transposase
HWQ47_00905	specific	tyrosine-type recombinase/integrase
HWQ47_03010		tyrosine recombinase XerC
HWQ47_06325	specific	tyrosine-type recombinase/integrase
HWQ47_08430	specific	tyrosine-type recombinase/integrase
HWQ47_08695	specific	recombinase family protein
HWQ47_08710	specific	tyrosine-type recombinase/integrase
HWQ47_12005	specific	recombinase RecT
HWQ47_13300		tyrosine-type recombinase/integrase
HWQ47_14085	specific	tyrosine-type recombinase/integrase
HWQ47_16575	specific	tyrosine-type recombinase/integrase
HWQ47_19095		recombinase RecA
HWQ47_21180		site-specific tyrosine recombinase XerD
HWQ47_21490	specific	tyrosine-type recombinase/integrase
HWQ47_23415	specific	tyrosine-type recombinase/integrase
HWQ47_26470	specific	tyrosine-type recombinase/integrase
HWQ47_02120	specific	site-specific integrase
HWQ47_03660	specific	integrase arm-type DNA-binding domain-containing
HWQ47_09065	specific	site-specific integrase
HWQ47_11915	specific	integrase arm-type DNA-binding domain-containing
HWQ47_13465		site-specific integrase
HWQ47_14080	specific	phage integrase N-terminal SAM-like
HWQ47_23750	specific	site-specific integrase
