# Supplementary material for: Genomic Analysis of the Deep-Sea Bacterium Shewanella sp. MTB7 Reveals Backgrounds Related to Its Deep-Sea Environment Adaptation
Source: Microorganisms. 2023 Mar 21;11(3):798. doi: 10.3390/microorganisms11030798 (PMC10059138; doi:10.3390/microorganisms11030798)
Supplement: Supplementary file 1 [file microorganisms-11-00798-s001.zip › Supplementary Table S5.xlsx]

## Sheet: Sheet1
Table S5: The predicted proviruses in Shewanella sp. MTB7
Provirus ID	Length	Start	End	Gene number	Number of viral hallmark genes	Qualification accoding to CheckV	Qualification accoding to miuvig	Completeness	Contamination	Classification
MTB7_provirus_1	30442	156760	187201	123	20	Medium-quality	Genome-fragment	79.52	77.63	Caudoviricetes
MTB7_provirus_2	28995	3845510	3874504	110	25	Medium-quality	Genome-fragment	73.49	69.51	unclassified
MTB7_provirus_3	29760	6064476	6094235	93	19	Complete	High-quality	100	63.15	unclassified
MTB7_provirus_4	52427	2814386	2866812	80	20	Medium-quality	Genome-fragment	85.43	30.77	unclassified
MTB7_provirus_5	38009	4885752	4923760	69	23	High-quality	High-quality	100	36.35	unclassified
MTB7_provirus_6	36776	5204311	5241086	67	23	Complete	High-quality	100	41.88	unclassified
MTB7_provirus_7	33271	3628695	3661965	33	3	Low-quality	Genome-fragment	39.02	19.49	unclassified
