# Supplementary material for: Genomic Analysis of the Deep-Sea Bacterium Shewanella sp. MTB7 Reveals Backgrounds Related to Its Deep-Sea Environment Adaptation
Source: Microorganisms. 2023 Mar 21;11(3):798. doi: 10.3390/microorganisms11030798 (PMC10059138; doi:10.3390/microorganisms11030798)
Supplement: Supplementary file 1 [file microorganisms-11-00798-s001.zip › Supplementary Table S6.xlsx]

## Sheet: Sheet1
Table S6: The different capabilities of carbohydrate utilization between strain MTB7 and Shewanella woodyi.
Carbon source	MTB7	S. woody
D-glucose fermentation	-	-
arginine dihydrolase	+	+
beta-glucosidase(Aesculin hydrolysis )	-	+
gelatin hydrolysis	-	-
L-arabinose	-	-
D-mannose	-	-
D-mannitol	-	-
N-acetyl-glucosamine	+	+
Dextrin	-	+
D-Maltose	-	+
D-Cellobiose	-	+
D-Glucose	-	+
D-Mannose	-	+
D-Fructose	-	+
Gentiobiose	-	+
Sucrose	-	+
