# Supplementary material for: Genomic Analysis of the Deep-Sea Bacterium Shewanella sp. MTB7 Reveals Backgrounds Related to Its Deep-Sea Environment Adaptation
Source: Microorganisms. 2023 Mar 21;11(3):798. doi: 10.3390/microorganisms11030798 (PMC10059138; doi:10.3390/microorganisms11030798)
Supplement: Supplementary file 1 [file microorganisms-11-00798-s001.zip › Supplementary Table S7.xlsx]

## Sheet: Sheet1
Table S7: The genes involved in transport of carbon and nitrogen sources, and utilization of D-amino acids in Shewanella sp. MTB7
Non-polar flagellar	Specificity (not in S. woodyi)	Gene annotation
HWQ47_00305	specific	OmpA family protein
HWQ47_00310	specific	flagellar motor stator protein MotA
HWQ47_00315	specific	RNA polymerase sigma factor FliA
HWQ47_00320	specific	flagellar basal body-associated FliL family
HWQ47_00325	specific	flagellar hook-length control protein FliK
HWQ47_00330	specific	hypothetical protein
HWQ47_00335	specific	flagellar export chaperone FliS
HWQ47_00340	specific	flagellar filament capping protein FliD
HWQ47_00345	specific	Lateral flagellin
HWQ47_00350	specific	flagellin lysine-N-methylase
HWQ47_00355	specific	hypothetical protein
HWQ47_00360	specific	flagellar hook-associated protein FlgL
HWQ47_00365	specific	flagellar hook-associated protein FlgK
HWQ47_00370	specific	rod-binding protein
HWQ47_00375	specific	flagellar basal body P-ring protein FlgI
HWQ47_00380	specific	flagellar basal body L-ring protein FlgH
HWQ47_00385	specific	flagellar basal-body rod protein FlgG
HWQ47_00390	specific	flagellar basal body rod protein FlgF
HWQ47_00395	specific	flagellar basal body protein FlgE
HWQ47_00400	specific	flagellar biosynthesis protein FlgD
HWQ47_00405	specific	flagellar basal body rod protein FlgC
HWQ47_00410	specific	flagellar basal body rod protein FlgB
HWQ47_00415	specific	flagellar basal body P-ring formation chaperone
HWQ47_00420	specific	flagellar biosynthesis anti-sigma factor FlgM
HWQ47_00425	specific	flagellar protein FlgN
HWQ47_00430	specific	class I SAM-dependent methyltransferase
HWQ47_00435	specific	hypothetical protein
HWQ47_00440	specific	hypothetical protein
HWQ47_00445	specific	flagellar protein export ATPase FliI
HWQ47_00450	specific	flagellar assembly protein H
HWQ47_00455	specific	flagellar motor switch protein FliG
HWQ47_00460	specific	flagellar M-ring protein FliF
HWQ47_00465	specific	flagellar hook-basal body complex protein FliE
HWQ47_00470	specific	sigma-54 dependent transcriptional regulator
HWQ47_00475	specific	OmpA family protein
HWQ47_00480	specific	FliM/FliN family flagellar motor switch protein
HWQ47_00485	specific	flagellar motor switch protein FliN
HWQ47_00490	specific	flagellar type III secretion system pore protein
HWQ47_00495	specific	flagellar biosynthetic protein FliQ
HWQ47_00500	specific	flagellar biosynthetic protein FliR
HWQ47_00505	specific	flagellar biosynthesis protein FlhB
HWQ47_00510	specific	flagellar biosynthesis protein FlhA
Carbohydrate transport
HWQ47_04690	specific	D-ribose pyranase
HWQ47_04695	specific	ribose ABC transporter ATP-binding protein RbsA
HWQ47_04700	specific	ribose ABC transporter permease
HWQ47_04705	specific	ribose ABC transporter substrate-binding protein
HWQ47_07865		sugar MFS transporter
HWQ47_11025	specific	sugar ABC transporter ATP-binding protein
HWQ47_11030	specific	ABC transporter permease
HWQ47_13720	specific	L-fucose:H+ symporter permease
HWQ47_22385		sodium/sugar symporter
HWQ47_22915		sodium/sugar symporter
HWQ47_24160		sugar transporter
HWQ47_24255	specific	ABC transporter permease
HWQ47_24260	specific	ABC transporter permease
HWQ47_24265	specific	sugar ABC transporter ATP-binding protein
HWQ47_24270	specific	autoinducer 2 ABC transporter substrate-binding protein
Amino acids transport
HWQ47_01555		tryptophan permease
HWQ47_02390		dicarboxylate/amino acid:cation symporter
HWQ47_06880		dicarboxylate/amino acid:cation symporter
HWQ47_07715		alanine:cation symporter family protein
HWQ47_08850	specific	D-serine transporter DsdX
HWQ47_09060	specific	dicarboxylate/amino acid:cation symporter
HWQ47_09430		peptide MFS transporter
HWQ47_09940		serine/threonine transporter SstT
HWQ47_10025		sodium/proline symporter PutP
HWQ47_11385	specific	amino acid ABC transporter ATP-binding protein
HWQ47_11390	specific	amino acid ABC transporter permease
HWQ47_11395	specific	basic amino acid ABC transporter
HWQ47_12655		alanine:cation symporter family protein
HWQ47_16165		cytosine permease
HWQ47_16195		glycine betaine/L-proline ABC transporter
HWQ47_16200		proline/glycine betaine ABC transporter
HWQ47_16205		ABC transporter substrate-binding protein
HWQ47_17320		ABC transporter substrate-binding protein
HWQ47_17325		ABC transporter permease subunit
HWQ47_17330		ABC transporter permease subunit
HWQ47_17335		ATP-binding cassette domain-containing protein
HWQ47_17340		ATP-binding cassette domain-containing protein
HWQ47_21185		branched-chain amino acid transport system II
HWQ47_21570		serine/threonine transporter
HWQ47_22030		dicarboxylate/amino acid:cation symporter
HWQ47_22060		sodium:alanine symporter family protein
HWQ47_22530		amino acid permease
HWQ47_23035		sodium:alanine symporter family protein
HWQ47_24650		sodium:alanine symporter family protein
HWQ47_25420		L-methionine/branched-chain amino acid
HWQ47_25760		aromatic amino acid transporter
HWQ47_26010		peptide MFS transporter
HWQ47_26965		sodium/glutamate symporter
HWQ47_26970		sodium/glutamate symporter
HWQ47_16495		dicarboxylate/amino acid:cation symporter
HWQ47_04025		cysteine/glutathione ABC transporter
HWQ47_04030		cysteine/glutathione ABC transporter ATP-binding protein
Nitrogen transport
HWQ47_02710	specific	ammonium transporter
HWQ47_07000		polyamine ABC transporter substrate-binding
HWQ47_07005		polyamine ABC transporter ATP-binding protein
HWQ47_07010		ABC transporter permease subunit
HWQ47_07015		ABC transporter permease subunit
HWQ47_07200		ammonium transporter
HWQ47_11645		ethanolamine permease
HWQ47_16055		NarK family nitrate/nitrite MFS transporter
HWQ47_22025		urea ABC transporter substrate-binding protein
HWQ47_06105		ammonium transporter
Purine transport
HWQ47_00930	specific	purine permease
HWQ47_12295		uracil-xanthine permease family protein
HWQ47_12615	specific	NCS2 family permease
HWQ47_14150	specific	purine permease
HWQ47_21770	specific	purine permease
carboxylic acid transport
HWQ47_15645		cation acetate symporter
HWQ47_15895		anaerobic C4-dicarboxylate transporter
HWQ47_18935		C4-dicarboxylic acid transporter DauA
HWQ47_22135	specific	L-carnitine/gamma-butyrobetaine antiport BCCT
D-amino acid utilization
HWQ47_23045	specific	D-amino acid dehydrogenase
HWQ47_08855	specific	D-serine ammonia-lyase
