# Supplementary material for: Genomic Analysis of the Deep-Sea Bacterium Shewanella sp. MTB7 Reveals Backgrounds Related to Its Deep-Sea Environment Adaptation
Source: Microorganisms. 2023 Mar 21;11(3):798. doi: 10.3390/microorganisms11030798 (PMC10059138; doi:10.3390/microorganisms11030798)
Supplement: Supplementary file 1 [file microorganisms-11-00798-s001.zip › Supplementary Table S8.xlsx]

## Sheet: Sheet1
Table S8: The genes involved in anaerobic respiration in Shewanella sp. MTB7.
Gene ID	Specificity (not in S. woodyi)	Gene annotation
DMSO reductase and enzymes in menaquinone biosynthesis
HWQ47_02440		DmsE family decaheme c-type cytochrome
HWQ47_02445		MtrB/PioB family decaheme-associated outer
HWQ47_02450		dimethyl sulfoxide reductase subunit A	dmsA
HWQ47_02455	specific	dimethylsulfoxide reductase subunit B	dmsB
HWQ47_02460		molecular chaperone TorD family protein	dmsD
HWQ47_25440	specific	dimethylsulfoxide reductase subunit B	dmsB
HWQ47_25445	specific	molybdopterin-dependent oxidoreductase	dmsA
HWQ47_25450	specific	molecular chaperone TorD family protein	dmsD
HWQ47_25455	specific	dimethylsulfoxide reductase subunit B	dmsB
HWQ47_25460	specific	molybdopterin-dependent oxidoreductase	dmsA
HWQ47_25465		MtrB/PioB family decaheme-associated outer
HWQ47_25475	specific	helix-turn-helix transcriptional regulator
HWQ47_25480	specific	hypothetical protein
HWQ47_25485		molecular chaperone TorD family protein	dmsD
HWQ47_25490		dimethylsulfoxide reductase subunit B	dmsB
HWQ47_25495		molybdopterin-dependent oxidoreductase	dmsA
HWQ47_25500		MtrB/PioB family decaheme-associated outer
HWQ47_25505		DmsE family decaheme c-type cytochrome
HWQ47_25510		2-succinyl-5-enolpyruvyl-6-hydroxy-3-cyclohexene-1-carboxylate synthase, menD	menD
HWQ47_25515		2-succinyl-6-hydroxy-2,4-cyclohexadiene-1-carboxylate synthase, menH	menH
HWQ47_25520		o-succinylbenzoate synthase, menC	menC
HWQ47_25525		o-succinylbenzoate--CoA ligase, menE	menE
TMAO reductase
HWQ47_20085		periplasmic nitrate reductase, NapE protein	napE
HWQ47_20090		pentaheme c-type cytochrome TorC	torC
HWQ47_20095		trimethylamine-N-oxide reductase TorA	torA
HWQ47_20100		molecular chaperone TorD	torD
HWQ47_20105		DEAD/DEAH box helicase
HWQ47_20110		YgjV family protein
HWQ47_20115		TMAO reductase system sensor histidine	TorS
HWQ47_20120		TMAO reductase system periplasmic protein TorT	torT
HWQ47_20125		two-component system response regulator TorR	torR
Tetrathionate reductase
HWQ47_00070	specific	molybdopterin-dependent oxidoreductase	ttrA
HWQ47_00075	specific	4Fe-4S dicluster domain-containing protein	ttrB
HWQ47_00080	specific	TorF family putative porin
HWQ47_00085	specific	formate dehydrogenase subunit gamma	fdoI
HWQ47_00090	specific	molecular chaperone TorD family protein	dmsD
HWQ47_00095	specific	4Fe-4S dicluster domain-containing protein	dmsB
HWQ47_00100	specific	molybdopterin-dependent oxidoreductase
Glycine reductase
HWQ47_27665	specific	selenocysteine-specific translation elongation	selB
HWQ47_27670	specific	L-seryl-tRNA(Sec) selenium transferase	selA
HWQ47_27680	specific	GrdX family protein
HWQ47_27685	specific	glycine/betaine/sarcosine/D-proline family	grdB
HWQ47_27690	specific	glycine/sarcosine/betaine reductase component B	grdE
HWQ47_27695	specific	selenide, water dikinase SelD	selD
HWQ47_27700	specific	hypothetical protein	grdD
HWQ47_27705	specific	ketoacyl-ACP synthase III family protein	grdC
HWQ47_27710	specific	hypothetical protein	grdA
HWQ47_27715	specific	thioredoxin family protein	trxA
HWQ47_27720	specific	FAD-dependent oxidoreductase	trxB
Crotonobetaine reductase
HWQ47_22135	specific	L-carnitine/gamma-butyrobetaine antiport BCCT	caiT
HWQ47_22140	specific	crotonobetainyl-CoA dehydrogenase	caiA
HWQ47_22145	specific	L-carnitine CoA-transferase	caiB
HWQ47_22150	specific	crotonobetaine/carnitine-CoA ligase	caiC
HWQ47_22155	specific	crotonobetainyl-CoA hydratase	caiD
HWQ47_22160	specific	3-alpha,7-alpha, 12-alpha-trihydroxy-5-beta-cholest-24-enoyl-CoA hydratase
HWQ47_22165	specific	carnitine operon protein CaiE	caiE
MtrC
HWQ47_17435		Fe(2+) transporter permease subunit FeoB	FeoB
HWQ47_17440		ferrous iron transport protein A	FeoA
HWQ47_17445		OmcA/MtrC family decaheme c-type cytochrome
HWQ47_17450		OmcA/MtrC family decaheme c-type cytochrome
HWQ47_17455		DmsE family decaheme c-type cytochrome
HWQ47_17460		MtrB/PioB family decaheme-associated outer
Polysulfide reductase
HWQ47_20170	specific	polysulfide reductase NrfD	psrC
HWQ47_20175		4Fe-4S dicluster domain-containing protein	psrB
HWQ47_20180	specific	thiosulfate reductase PhsA	psrA
