# Supplementary material for: Genomic Analysis of the Deep-Sea Bacterium Shewanella sp. MTB7 Reveals Backgrounds Related to Its Deep-Sea Environment Adaptation
Source: Microorganisms. 2023 Mar 21;11(3):798. doi: 10.3390/microorganisms11030798 (PMC10059138; doi:10.3390/microorganisms11030798)
Supplement: Supplementary file 1 [file microorganisms-11-00798-s001.zip › Supplementary Table S9.xlsx]

## Sheet: Sheet1
Table S9: The genes putatively involved in low-temperature adaptation in Shewanella sp. MTB7.
Gene ID	Specificity (not in S. woodyi)	Gene annotation
Glycine betaine transport and biosynthesis
HWQ47_04515		BCCT family transporter
HWQ47_05560	specific	BCCT family transporter
HWQ47_05580	specific	BCCT family transporter
HWQ47_07355		BCCT family transporter
HWQ47_08065		BCCT family transporter
HWQ47_17730		BCCT family transporter
HWQ47_23075		BCCT family transporter
HWQ47_23105	specific	BCCT family transporter
HWQ47_16195		glycine betaine/L-proline ABC transporter
HWQ47_16200		proline/glycine betaine ABC transporter
HWQ47_16205		ABC transporter substrate-binding protein
HWQ47_07360		choline dehydrogenase
HWQ47_07365		betaine-aldehyde dehydrogenase
Unsaturated fatty acid biosynthesis
HWQ47_26455		fatty acid desaturase
ROS resistance
HWQ47_07215	specific	superoxide dismutase family protein
HWQ47_06665		superoxide dismutase, Ni
HWQ47_12285		superoxide dismutase [Fe]
HWQ47_19440	specific	superoxide dismutase family protein
HWQ47_21255	specific	superoxide dismutase family protein
HWQ47_00035	specific	cytochrome-c peroxidase
HWQ47_06390		Dyp-type peroxidase
HWQ47_06735	specific	cytochrome-c peroxidase
HWQ47_10815		cytochrome-c peroxidase
HWQ47_12350		thioredoxin-dependent thiol peroxidase
HWQ47_19835		glutathione peroxidase
HWQ47_22870		catalase/peroxidase HPI
HWQ47_26035	specific	Dyp-type peroxidase
HWQ47_27890		catalase family peroxidase
HWQ47_08375		organic hydroperoxide resistance protein
HWQ47_21815		alkyl hydroperoxide reductase subunit F
HWQ47_21820		peroxiredoxin
Cold shock protein
HWQ47_05385	specific	cold-shock protein
HWQ47_06830		cold shock and DUF1294 domain-containing protein
HWQ47_08095		cold-shock protein
HWQ47_11260		cold-shock protein
HWQ47_11555		cold-shock protein
HWQ47_15035		cold shock domain-containing protein CspD
